# Supplementary material for: Nitroxide—HMP—Protects Human Trophoblast HTR-8/SVneo Cells from H2O2-Induced Oxidative Stress by Reducing the HIF1A Signaling Pathway
Source: Antioxidants (Basel). 2023 Aug 8;12(8):1578. doi: 10.3390/antiox12081578 (PMC10451835; doi:10.3390/antiox12081578)
Supplement: Supplementary file 1 [file antioxidants-12-01578-s001.zip]

Archive with 1 entries (1 files):
- antioxidants-2501048-supplementary.pdf
